# Supplementary material for: Timing of Fungal Insecticide Application to Avoid Solar Ultraviolet Irradiation Enhances Field Control of Rice Planthoppers
Source: Insects. 2023 Mar 23;14(4):307. doi: 10.3390/insects14040307 (PMC10143596; doi:10.3390/insects14040307)
Supplement: Supplementary file 1 [file insects-14-00307-s001.zip]

Archive with 1 entries (1 files):
- insects-2302031-supplementary.xlsx
