# Supplementary material for: Timing of Fungal Insecticide Application to Avoid Solar Ultraviolet Irradiation Enhances Field Control of Rice Planthoppers
Source: Insects. 2023 Mar 23;14(4):307. doi: 10.3390/insects14040307 (PMC10143596; doi:10.3390/insects14040307)
Supplement: Supplementary file 1 [file insects-14-00307-s001.zip › insects-2302031-supplementary.xlsx]

## Sheet: Table S1
Table S1. Counts of conidia (No. conidia/mm2) deposited onto surfaces of rice plants after the first fungal spray.
	Bb UVexp			Bb UVavo			Ma UVexp			Ma UVavo
	Plot 1	Plot 2	Plot 3	Plot 1	Plot 2	Plot 3	Plot 1	Plot 2	Plot 3	Plot 1	Plot 2	Plot 3
Trial 1	400.445	409.267	450.511	440.489	378.067	425.178	301.511	359.223	305.045	319.178	300.334	347.445
Trial 2	440.489	392.178	422.845	426.356	387.489	424	356.311	329.778	339.756	353.334	294.445	313.289
Trial 3	396.911	393.378	427.534	414.578	425.178	416.934	308.578	329.778	321.534	305.045	330.956	307.4

## Sheet: Table S2
Table S2. RPH densities estimated weekly by sampling over the period of field trials.
RPH densities (count per sample) in Trial 1
No. days	Control 1			Bb UVexp			Bb UVavo			Control 2			Ma UVexp			Ma UVavo
0	12.5	12.25	11	11.25	12	13.75	11.25	12.5	11	13.5	12.75	12.5	13.25	12.25	12.25	13.25	12.5	12.5
7	14	13.75	12.75	8.25	6.5	7.75	6.25	4.75	5.75	11.5	11.25	13	7	7.5	7.75	5.5	5.25	5.75
14	22.5	22.25	26.25	8.25	9.5	7.75	6	4.75	5.5	21.5	22.25	26.25	7.6	8	8.4	5.5	5.5	5.25
21	29.25	27.75	29	6.25	5.75	6.75	5.25	4	5.25	27.25	32	28	6.1	6.5	6.9	6	6.25	6.25
28	29.25	30.5	31.25	6.5	6.5	7	5.25	4.5	4.75	28.25	34.75	31.5	9.25	8	8.75	6	5.75	6.25
RPH densities (count per sample) in Trial 2
No. days	Control 1			Bb UVexp			Bb UVavo			Control 2			Ma UVexp			Ma UVavo
0	12	12.5	12.5	14.75	12.5	12.5	14.75	11.75	13.75	11.75	11.25	14	12.75	13.75	14	12.75	13.5	13.75
7	12.75	12.75	13	8	8.75	8.25	4.25	5	5	13.75	12.5	11.5	7.5	7.25	7.5	5.5	5.5	5.75
14	23	23.25	25.5	8.5	8	8.5	5.75	5.75	5	22.25	22.75	27.75	8.5	8.25	8.5	5.5	5.5	5
21	32.25	30	31	6.5	6.75	6.75	5.25	4.5	5.25	31.75	29	29.75	6.75	7.5	6.75	5.25	5	5.25
28	30.75	29.25	29.75	6.75	7.5	7	5	5.5	5	34.25	29	29.25	9.25	7.75	8.5	6	6.5	6.25
RPH densities (count per sample) in Trial 3
No. days	Control 1			Bb UVexp			Bb UVavo			Control 2			Ma UVexp			Ma UVavo
0	13	11.5	11.75	13.75	11.5	11.5	13.5	11.25	11.75	14.25	11.75	11.5	14.25	12	13.75	13.5	12.5	13.25
7	12.25	13.5	12.75	8.75	7	8.75	5	5.75	5.5	13.75	12.5	13.25	6.75	6	7.5	6.25	5.75	6.25
14	19.5	22	25.5	10	8.5	9	5.75	4.75	5.25	23.25	23.5	26.25	9	8	8	5.75	5.25	6
21	32	29.75	30.25	6.25	6	6.25	4.5	5.25	4.75	32.75	32.75	28.5	6.25	7	6.25	5.25	5.5	5.25
28	29.75	29.25	30.75	6.25	6.5	5	5.25	4.75	4.5	33.75	34.25	32.75	7.75	8	8.75	5.5	6.25	6.75
												T

## Sheet: Table S3
Table S3. Relative control efficacies of fungal insecticides against the RPH population in three field trials.
% control efficacy in Trial 1
No. days	Bb UVexp			Bb UVavo			Ma UVexp			Ma UVavo
7	34.5238	47.7424	51.3725	50.3968	66.1455	54.902	37.982	30.6122	39.168	51.2715	52.4	55.7692
14	59.2593	56.4139	66.381	70.3704	79.0787	79.0476	63.9842	62.5774	67.3469	73.9359	74.7865	80
21	76.2583	78.8476	81.3793	80.057	85.8739	81.8966	77.1923	78.8584	74.8542	77.5662	80.0781	77.6786
28	75.3086	78.2445	82.08	80.057	85.541	84.8	66.6388	76.0388	71.6553	78.3603	83.1223	80.1587
% control efficacy in Trial 2
No. days	Bb UVexp			Bb UVavo			Ma UVexp			Ma UVavo
7	48.9531	31.3725	36.5385	72.8814	58.2812	65.035	49.7326	52.5455	34.7826	63.1373	63.3333	49.0909
14	69.9337	65.5914	66.6667	79.661	73.6902	82.1747	64.794	71.2288	69.7297	77.2197	79.8535	81.6544
21	83.6027	77.5	78.2258	86.756	84.0426	84.6041	80.4076	78.8401	77.3109	84.7615	85.6322	82.0321
28	82.1414	74.359	76.4706	86.7714	79.9964	84.7212	75.1109	78.1348	70.9402	83.8557	81.3218	78.244
% control efficacy in Trial 3
No. days	Bb UVexp			Bb UVavo			Ma UVexp			Ma UVavo
7	32.4675	48.1482	29.8806	60.6954	56.4609	56.8627	50.9091	54.88	52.6587	52.0202	56.76	59.0602
14	51.5152	61.3636	63.9386	71.6049	77.9293	79.4118	61.2903	68	73.2364	73.8949	79	80.1617
21	81.5341	79.8319	78.8897	86.4583	81.9608	84.2975	80.916	79.9084	81.6587	83.0789	84.2137	84.0119
28	80.1375	77.7778	83.3864	83.0065	83.3998	85.3659	77.037	78.0438	77.6544	82.7984	82.8467	82.1115

## Sheet: Table S4
Table S4. Overall mean control efficacies (%) of two fungal insecticides against the RPH population in Trials 1-3.
No. days	Bb UVexp			Bb UVavo			Ma UVexp			Ma UVavo
Day 7	45.8796	38.9547	36.8321	57.1481	65.3992	58.0063	35.9207	45.6869	52.8159	53.1469	58.5205	55.9468
Day 14	64.018	67.3972	58.9391	76.1655	78.5086	76.3153	64.6362	68.5842	67.5089	76.2408	79.5758	77.6855
Day 21	78.8284	79.7762	80.0852	82.6091	85.1342	84.2389	76.9683	78.8529	80.8277	78.441	84.1419	83.7682
Day 28	78.5444	77.657	80.4339	83.466	83.8296	83.9241	71.4443	74.7286	77.5784	80.5471	81.1405	82.5855
